# Supplementary material for: The Value of PET/CT-Based Radiomics in Predicting Adrenal Metastases in Patients with Cancer
Source: Diagnostics (Basel). 2025 May 28;15(11):1356. doi: 10.3390/diagnostics15111356 (PMC12154074; doi:10.3390/diagnostics15111356)
Supplement: Supplementary file 1 [file diagnostics-15-01356-s001.zip]

Archive with 1 entries (1 files):
- diagnostics-3540429-supplementary.pdf
